# Supplementary material for: A putatively new family of alphaproteobacterial chloromethane degraders from a deciduous forest soil revealed by stable isotope probing and metagenomics
Source: Environ Microbiome. 2022 May 8;17:24. doi: 10.1186/s40793-022-00416-2 (PMC9080209; doi:10.1186/s40793-022-00416-2)
Supplement: Supplementary file 1 — Additional file 1. Table S2: Metagenomes used for read-recruitment against ‘Mineral soil bin 2’ MAG and the closely related OTU from Chaignaud et al. 2018. [file 40793_2022_416_MOESM1_ESM.xlsx]

## Sheet: Sheet1
Table S2. Metagenomes used for read-recruitment against Candidatus ‘Dehalomicrobium silvestris’ and the closely related OTU from Chaignaud et al. 2018.
							Candidatus 'Dehalomicrobium silvestris'		OTU000001 Chaignaud et al. 2018
NCBI Bioproject Accession	NCBI Biosample Accession	SRA run accession	Study name	Latitude	Longitude	Reads Total (R1+R2)	mapped reads R1+R2 (unambuguous)	mapped reads R1+R2 (cleaned)		sequencing strategy
PRJEB8420	SAMEA3235167	ERR753928	Forest soil microbial communities from temperate coniferous forests in USA and Canada	50.88	-120.35	146611822	247647	235689	1072	WGS, Paired
PRJNA566981	SAMN12793980	SRR10998591	Forest soil microbial communities from Eldorado National Forest, California, USA	38.7833	-120.299	199426784	301998	283815	796	WGS, Paired
PRJNA621559	SAMN14515332	SRR11678563	Forest soil microbial communities from Eldorado National Forest, California, USA	38.7866	-120.429	314759858	462193	432575	1348	WGS, Paired
PRJNA621565	SAMN14515638	SRR11678610	Forest soil microbial communities from Eldorado National Forest, California, USA	38.783	-120.278	301348594	454054	426698	1562	WGS, Paired
PRJNA330000	SAMN05422255	SRR3977097	Forest soil microbial communities from multiple locations in Canada and USA	38.88	-120.64	55550224	82114	76346	277	WGS, Paired
PRJNA329985	SAMN05422172	SRR3979409	Forest soil microbial communities from multiple locations in Canada and USA	38.88	-120.64	81250498	84895	79454	416	WGS, Paired
PRJNA330142	SAMN05421702	SRR3984564	Forest soil microbial communities from Willamette National Forest, Oregon, USA	44.2052	-122.128	20536446	31962	29703	120	WGS, Paired
PRJNA330046	SAMN05422007	SRR3984893	Forest soil microbial communities from multiple locations in Canada and USA	46.42	-83.37	328430262	593037	546626	2149	WGS, Paired
PRJNA336410	SAMN05518693	SRR4022080	Forest soil microbial communities from Harvard Forest Long Term Ecological Research (LTER) site in Petersham, MA, for long-term soil warming studies	42.4711	-72.1726	18390694	44843	40909	92	WGS, Paired
PRJNA336396	SAMN05518321	SRR4022087	Forest soil microbial communities from Harvard Forest Long Term Ecological Research (LTER) site in Petersham, MA, for long-term soil warming studies	42.533	-72.2095	24040814	44046	40347	85	WGS, Paired
PRJNA336401	SAMN05518319	SRR4022105	Forest soil microbial communities from Harvard Forest Long Term Ecological Research (LTER) site in Petersham, MA, for long-term soil warming studies	42.4711	-72.1726	24817476	69386	63011	96	WGS, Paired
PRJNA336405	SAMN05518317	SRR4022107	Forest soil microbial communities from Harvard Forest Long Term Ecological Research (LTER) site in Petersham, MA, for long-term soil warming studies	42.4711	-72.1726	19415012	57625	52374	93	WGS, Paired
PRJNA365560	SAMN06264539	SRR5208282	Bog forest soil microbial communities from Calvert Island, British Columbia, Canada	51.62	-128.09	152564296	387119	349656	677	WGS, Paired
PRJNA364915	SAMN06265936	SRR5215475	Tropical forest soil microbial communities from Panama analyzed to predict greenhouse gas emissions	9.1086	-79.8436	316398880	414863	384812	1506	WGS, Paired
PRJNA375519	SAMN06344125	SRR5499433	Tropical forest soil microbial communities from Panama analyzed to predict greenhouse gas emissions	9.1086	-79.8436	86003004	124516	115529	324	WGS, Paired
PRJNA405528	SAMN07632034	SRR6181342	Tropical forest soil microbial communities from Panama analyzed to predict greenhouse gas emissions	9.1086	-79.8436	395286676	504389	468251	1625	WGS, Paired
PRJNA366411	SAMN06268819	SRR6201801	Forest soil microbial communities from Browns Valley, California, USA	39.2355	-121.284	16863214	12443	11879	89	WGS, Paired
PRJNA366732	SAMN06268651	SRR6201985	Forest soil microbial communities from Davy Crockett National Forest, Groveton, Texas, USA	31.11	-95.15	96836084	162810	151572	730	WGS, Paired
PRJNA366709	SAMN06268628	SRR6201986	Forest soil microbial communities from Davy Crockett National Forest, Groveton, Texas, USA	31.11	-95.15	135806532	227960	210959	873	WGS, Paired
PRJNA366733	SAMN06268652	SRR6201997	Forest soil microbial communities from Davy Crockett National Forest, Groveton, Texas, USA	31.11	-95.15	113904032	236471	217311	662	WGS, Paired
PRJNA366712	SAMN06268631	SRR6202021	Forest soil microbial communities from multiple locations in Canada and USA	46.42	-83.37	118421714	293432	267382	349	WGS, Paired
PRJNA366690	SAMN06268609	SRR6202041	Forest soil microbial communities from multiple locations in Canada and USA	46.42	-83.37	84372710	318534	288827	352	WGS, Paired
PRJNA366747	SAMN06268666	SRR6202048	Forest soil microbial communities from multiple locations in Canada and USA	46.42	-83.37	108841622	215391	198631	581	WGS, Paired
PRJNA366396	SAMN06268804	SRR6202789	Forest soil microbial communities from multiple locations in Canada and USA	49.08	-89.38	98548212	308822	279419	581	WGS, Paired
PRJNA444435	SAMN08777190	SRR6942528	Tropical forest soil microbial communities from Panama analyzed to predict greenhouse gas emissions	9.1086	-79.8436	484222722	519223	470227	1857	WGS, Paired
PRJNA441483	SAMN08777907	SRR7095402	Forest soil microbial communities from Barre Woods Harvard Forest LTER site, Petersham, Massachusetts, United States	42.481	-72.1783	302509318	723091	659728	1082	WGS, Paired
PRJNA464522	SAMN09092538	SRR7471159	Tropical forest soil microbial communities from Luquillo Experimental Forest, Puerto Rico	18	-65	95871256	135121	125571	409	WGS, Paired
PRJNA464508	SAMN09091533	SRR7471324	Tropical forest soil microbial communities from Luquillo Experimental Forest, Puerto Rico	18	-65	91806788	184074	169953	657	WGS, Paired
PRJNA464507	SAMN09092532	SRR7471732	Tropical forest soil microbial communities from Luquillo Experimental Forest, Puerto Rico	18	-65	54794538	91588	84576	290	Other, Single
PRJNA466502	SAMN09201902	SRR8422740	Forest soil microbial communities from Barre Woods Harvard Forest LTER site, Petersham, Massachusetts, United States	42.48	-72.1787	1763126	444	429	9	Other, Single
PRJNA466534	SAMN09202576	SRR8423024	Forest soil microbial communities from Barre Woods Harvard Forest LTER site, Petersham, Massachusetts, United States	42.48	-72.1787	2201506	22	22	17	Other, Single
PRJNA466557	SAMN09200841	SRR8424052	Forest soil microbial communities from Barre Woods Harvard Forest LTER site, Petersham, Massachusetts, United States	42.48	-72.1787	3882902	168	153	0	Other, Single
PRJNA466582	SAMN09201940	SRR8427202	Forest soil microbial communities from Barre Woods Harvard Forest LTER site, Petersham, Massachusetts, United States	42.48	-72.1787	3573444	122	122	1	Other, Single
PRJNA466586	SAMN09200626	SRR8429867	Forest soil microbial communities from Barre Woods Harvard Forest LTER site, Petersham, Massachusetts, United States	42.48	-72.1787	3412540	116	113	20	Other, Single
PRJNA466614	SAMN09201952	SRR8430236	Forest soil microbial communities from Barre Woods Harvard Forest LTER site, Petersham, Massachusetts, United States	42.48	-72.1787	1569416	14	14	0	Other, Single
PRJNA466615	SAMN09202607	SRR8430275	Forest soil microbial communities from Barre Woods Harvard Forest LTER site, Petersham, Massachusetts, United States	42.48	-72.1787	2477848	446	405	0	Other, Single
PRJNA466741	SAMN09200518	SRR8433579	Forest soil microbial communities from Barre Woods Harvard Forest LTER site, Petersham, Massachusetts, United States	42.48	-72.1787	8365002	3	3	0	Other, Single
PRJNA466770	SAMN09200677	SRR8434979	Forest soil microbial communities from Barre Woods Harvard Forest LTER site, Petersham, Massachusetts, United States	42.48	-72.1787	3804774	164	148	0	Other, Single
PRJNA466779	SAMN09200590	SRR8435194	Forest soil microbial communities from Barre Woods Harvard Forest LTER site, Petersham, Massachusetts, United States	42.48	-72.1787	2730120	20	14	0	Other, Single
PRJNA466788	SAMN09200673	SRR8435386	Forest soil microbial communities from Barre Woods Harvard Forest LTER site, Petersham, Massachusetts, United States	42.48	-72.1787	3401186	214	201	1	Other, Single
PRJNA466794	SAMN09201741	SRR8435400	Forest soil microbial communities from Barre Woods Harvard Forest LTER site, Petersham, Massachusetts, United States	42.48	-72.1787	2307788	28	28	0	Other, Single
PRJNA539597	SAMN11528603	SRR9648401	Hardwood forest soil microbial communities from Morgan-Monroe State Forest, Indiana, United States	39.0844	-86.4705	383075144	379667	354911	799	WGS, Paired
PRJEB8420	SAMEA4521324	ERR1700674	Metagenomic and metatranscriptomic analysis of forest soil communities across North America	49.08	-89.38	119217334	307838	281235	726	WGS, Paired
PRJEB8420	SAMEA4521325	ERR1700675	Metagenomic and metatranscriptomic analysis of forest soil communities across North America	49.08	-89.38	113308810	337563	307706	598	WGS, Paired
PRJEB8420	SAMEA4521326	ERR1700676	Metagenomic and metatranscriptomic analysis of forest soil communities across North America	49.08	-89.38	107606708	253713	232446	606	WGS, Paired
PRJEB21441	SAMEA104136350	ERR2013390	Temperate rain forest	48.61	-124.23	242063	0	0	-	Other, Single
PRJEB23741	SAMEA104413103	ERR2210404	permafrost microbial communities and metagenomes in an upland Alaskan boreal forest	65.367	-146.592	2685304	0	0	-	Other, Single
PRJEB24121	SAMEA4698857	ERR2603122	Estonian forest and grassland topsoil samples	59.422	24.661	9022664	17184	15847	42	WGS, Paired
PRJEB24121	SAMEA4698876	ERR2603141	Estonian forest and grassland topsoil samples	57.736	27.062	8112114	30912	28092	67	WGS, Paired
PRJNA40247	SAMN00003113	SRR023819	Metagenome from Pru Toh Daeng Peat Swamp, Thailand	6.08333	101.967	6044	0	0	0	WGS, Paired
PRJNA40247	SAMN00003113	SRR023820	Metagenome from Pru Toh Daeng Peat Swamp, Thailand	6.08333	101.967	160826	0	0	0	WGS, Paired
PRJNA40247	SAMN00003113	SRR023821	Metagenome from Pru Toh Daeng Peat Swamp, Thailand	6.08333	101.967	197822	0	0	0	WGS, Paired
PRJNA464554	SAMN09092305	SRR7470973	Tropical forest soil microbial communities from Luquillo Experimental Forest, Puerto Rico	18	-65	43345592	68671	63525	220	WGS, Paired
PRJNA552615	SAMN12214528	SRR9656166	Metagenomic sequences from soils with different land uses	-38.2667	175.976	240909432	326164	304318	487	WGS, Paired
PRJNA555626	SAMN12324940	SRR9722238	Soil metagenomics to detect herbicide-degrading microorganisms from Inga striata rhizosphere	-18.2025	-43.5717	76299900	101218	95316	351	WGS, Paired
